# Supplementary material for: Characterization of the Trans-Epithelial Transport of Green Tea (C. sinensis) Catechin Extracts with In Vitro Inhibitory Effect against the SARS-CoV-2 Papain-like Protease Activity
Source: Molecules. 2021 Nov 8;26(21):6744. doi: 10.3390/molecules26216744 (PMC8587865; doi:10.3390/molecules26216744)
Supplement: Supplementary file 1 [file molecules-26-06744-s001.zip]

Archive with 5 entries (3 files):
- molecules-1418045-supplementary/
- molecules-1418045-supplementary/Supplementary Material/
- molecules-1418045-supplementary/Supplementary Material/Supporting information for review only.pdf
- molecules-1418045-supplementary/Supplementary Material/Table S1.pdf
- molecules-1418045-supplementary/Supplementary Material/Table S2.xlsx
