# Supplementary material for: Characterization of the Trans-Epithelial Transport of Green Tea (C. sinensis) Catechin Extracts with In Vitro Inhibitory Effect against the SARS-CoV-2 Papain-like Protease Activity
Source: Molecules. 2021 Nov 8;26(21):6744. doi: 10.3390/molecules26216744 (PMC8587865; doi:10.3390/molecules26216744)
Supplement: Supplementary file 1 [file molecules-26-06744-s001.zip › molecules-1418045-supplementary/Supplementary Material/Table S2.xlsx]

## Sheet: Table S2
Name	RT	Formula	Experimental m/z	Adduct	Δ (ppm)	Main Product Ions	Mean Area Sample	Mean Area Apical	Mean Area Basolateral
Epicatechin 3-O-gallate	10.302	C22H18O10	441.082	[M-H]-	-2.62	441.0814; 289.0717; 245.0819; 169.0140; 137.0242; 125.0242	9.24062e+09	7.13603e+09	2.18473e+06
Kaempferol O-dihexoside O-deoxyhexoside	13.058	C33H40O20	755.202	[M-H]-	-2.72	755.2028; 285.0401; 284.0321; 255.0296; 227.0347; 151.0030	9.27212e+08	6.37231e+08	141047
Epigallocatechin 3-O-gallate	6.446	C22H18O11	457.077	[M-H]-	-1.42	457.0770; 305.0665; 361.0776; 169.0140; 137.0242; 125.0242	7.20449e+08	4.29001e+08	114394
Quercetin O-dihexoside O-deoxyhexoside	11.277	C33H40O21	771.197	[M-H]-	-2.29	771.1978; 301.0345; 300.0274; 271.0246; 255.0297; 178.9980; 151.0035	6.15391e+08	4.06526e+08	88376.1
Quercetin O-hexoside O-deoxyhexoside	11.817	C27H30O16	609.145	[M-H]-	-2.2	609.1458; 301.0343; 300.0273; 271.0245; 255.0294; 178.9980; 151.0035	5.59766e+08	3.86249e+08	89549.1
Quercetin 3-O-hexoside	11.371	C21H20O12	463.088	[M-H]-	-1.3	463.0876; 301.0343; 300.0273; 271.0245; 255.0296; 178.9980; 151.0035	4.80774e+08	2.80838e+08	105536
Quercetin 3-O-hexoside	11.874	C21H20O12	463.087	[M-H]-	-1.6	463.0876; 301.0343; 300.0271; 271.0245; 255.0294; 178.9980; 151.0035	4.61688e+08	2.08153e+08	66761.6
Kaempferol O-hexoside O-deoxyhexoside	13.709	C27H30O15	593.15	[M-H]-	-1.82	593.1499; 285.0401; 284.0321; 255.0296; 227.0347; 151.0035	4.52405e+08	3.11653e+08	92146.5
Kaempferol O-dihexoside O-deoxyhexoside	11.906	C33H40O20	755.202	[M-H]-	-2.48	755.2028; 285.0401; 284.0321; 255.0296; 227.0347; 151.0035	3.51492e+08	1.92638e+08	80819.4
Kaempferol 3-O-hexoside	13.778	C21H20O11	447.093	[M-H]-	-1.36	447.0928; 285.0401; 284.0321; 255.0296; 227.0347; 151.0035	3.19005e+08	1.16644e+08	84200.8
Myricetin 3-O-hexoside	9.626	C21H20O13	479.082	[M-H]-	-2.23	479.0825; 317.0282; 316.0221; 287.0195; 271.0246; 178.9984; 151.0034	2.30008e+08	1.41978e+08	75445.6
Quercetin O-dihexoside O-deoxyhexoside	10.589	C33H40O21	771.197	[M-H]-	-2.07	771.1978; 301.0345; 300.0274; 271.0246; 255.0297; 178.9980; 151.0035	2.21013e+08	1.52936e+08	52535
(Epi)Afzelechin 3-O-gallate	12.926	C22H18O9	425.087	[M-H]-	-0.88	425.0866; 273.0766; 255.0660; 169.0140; 125.0243	2.14622e+08	1.27203e+08	112042
Kaempferol 3-O-hexoside	12.912	C21H20O11	447.093	[M-H]-	-1.01	447.0928; 285.0401; 284.0321; 255.0296; 227.0347; 151.0035	2.06333e+08	1.25506e+08	55565.4
Myricetin 3-O-hexoside	9.337	C21H20O13	479.082	[M-H]-	-2.17	479.0825; 317.0282; 316.0221; 287.0195; 271.0246; 178.9984; 151.0034	1.88835e+08	9.04671e+07	68175.6
Epicatechin	6.055	C15H14O6	289.072	[M-H]-	-0.48	289.0715; 245.0815; 203.0714; 151.0398; 125.0242; 123.0450; 109.0294	1.55799e+08	1.13196e+08	146116
Kaempferol	19.975	C15H10O6	285.04	[M-H]-	-0.88	285.0401; 151.0035; 107.0138	1.13353e+08	4.14695e+07	892780
Quercetin	17.096	C15H10O7	301.035	[M-H]-	-0.51	301.0531; 178.9983; 151.0035; 121.0294; 107.0137	1.09828e+08	3.0554e+07	92089.7
Kaempferol O-hexoside O-dideoxyhexoside	13.71	C33H40O19	739.208	[M-H]-	-1.98	739.2079; 285.0401; 284.0321; 255.0296; 227.0347; 151.0030	8.22663e+07	5.91264e+07	55874.8
Epigallocatechin	2.651	C15H14O7	305.067	[M-H]-	0.31	305.0666; 261.0763; 219.0663; 139.0401; 137.0243; 125.0244	6.75584e+07	5.03218e+07	93988.6
Kaempferol O-hexoside O-deoxyhexoside	12.67	C27H30O15	593.151	[M-H]-	-0.22	593.1503; 285.0394; 284.0323; 255.0294; 227.0346; 151.0030	5.68082e+07	3.90777e+07	58164.7
Kaempferol O-hexoside O-dideoxyhexoside	12.734	C33H40O19	739.209	[M-H]-	-0.51	739.2079; 285.0401; 284.0321; 255.0296; 227.0347; 151.0030	5.38558e+07	4.06694e+07	55618.4
Coumaroyl quinic acid	6.21	C16H18O8	337.093	[M-H]-	-0.12	191.0566; 173.0453; 163.0400; 137.0243; 119.0501	4.92055e+07	2.62863e+07	98054.1
Trigalloyl hexose	9.696	C27H24O18	635.088	[M-H]-	-1.08	635.0878; 483.0770; 465.0649; 313.0560; 169.0138; 125.0242	4.78662e+07	2.69554e+07	68273.8
Quercetin O-hexoside O-dideoxyhexoside	11.401	C33H40O20	755.202	[M-H]-	-2.22	755.2026; 301.0345; 300.0274; 271.0246; 255.0297; 178.9980; 151.0035	3.91522e+07	3.1722e+07	52164.1
Kaempferol O-glucuronide	12.032	C21H18O12	461.073	[M-H]-	0.95	461.0721; 285.0401; 175.0397; 151.0035; 133.0293	3.82818e+07	2.50434e+07	47434.3
Quercetin 3-O-pentoside	12.766	C20H18O11	433.077	[M-H]-	-0.52	433.0770; 300.0273; 271.0245; 255.0296; 178.9980; 151.0035	3.0608e+07	1.85878e+07	64824.8
a-Proanthocyanidin trimer (GC-GC-C)	17.988	C45H36O20	895.173	[M-H]-	0.03	895.1646; 743.1598; 591.1148; 573.1373; 453.0828; 441.0817; 301.0715; 289.0175; 137.0244; 125.0243	2.73418e+07	3.44057e+06	124999
Quercetin O-hexoside O-dideoxyhexoside	11.729	C33H40O20	755.203	[M-H]-	-1.1	755.2026; 301.0345; 300.0274; 271.0246; 255.0297; 178.9980; 151.0035	2.71107e+07	1.95611e+07	18612.9
Myricetin O-hexoside O-deoxyhexoside	9.683	C27H30O17	625.14	[M-H]-	-1.19	625.1399; 317.0282; 316.0221; 287.0195; 271.0246; 178.9984; 151.0034	2.61439e+07	1.91573e+07	32818.8
b-Procyanidin dimer gallate	8.63	C37H30O16	729.146	[M-H]-	-0.15	729.1486; 577.1367: 559.1094; 407.0766; 289.0715; 285.0402; 125.0242	2.5765e+07	1.7574e+07	62743
Myricetin	13.636	C15H10O8	317.03	[M-H]-	-0.31	317.0282; 178.9984; 151.0034; 137.0241; 107.0137	2.57317e+07	1.9574e+07	64544.1
Kaempferol O-hexoside	12.243	C21H20O11	447.093	[M-H]-	-0.34	447.0928; 285.0401; 284.0321; 151.0035	2.45836e+07	1.06892e+07	76568.6
Quercetin 3-O-galloylhexoside	10.61	C28H24O16	615.098	[M-H]-	-1.83	615.0994; 463.0891; 301.0345; 300.0274; 271.0246; 255.0297; 178.9980; 169.0140; 151.0035; 125.0242	1.54454e+07	7.99883e+06	51805.1
Coumaroyl quinic acid	7.85	C16H18O8	337.093	[M-H]-	0.06	191.0566; 173.0453; 163.0400; 137.0243; 119.0501	1.49823e+07	8.98141e+06	27413
Kaempferol 3-O-formylhexoside	15.739	C22H20O12	475.088	[M-H]-	0.24	475.0875; 285.0401; 284.0321; 255.0296; 227.0347; 151.0035	1.25665e+07	5.86363e+06	40198.6
Quercetin 3-O-galloylhexoside	11.113	C28H24O16	615.098	[M-H]-	-1.43	615.0994; 463.0891; 301.0345; 300.0274; 271.0246; 255.0297; 178.9980; 169.0140; 151.0035; 125.0242	1.2565e+07	7.10599e+06	49941.8
b-Procyanidin dimer gallate	7.895	C37H30O16	729.146	[M-H]-	-0.47	729.1486; 577.1367: 559.1094; 407.0766; 289.0715; 285.0402; 125.0242	1.17165e+07	5.27657e+06	42282.4
Kaempferol 3-O-pentoside	14.177	C20H18O10	417.083	[M-H]-	0.46	417.0817; 285.0401; 284.0321; 255.0296; 227.0347; 151.0035	1.11173e+07	6.92624e+06	42646.7
Myricetin O-hexoside O-deoxyhexoside	8.968	C27H30O17	625.141	[M-H]-	-0.61	625.1399; 317.0282; 316.0221; 287.0195; 271.0246; 178.9984; 151.0034	1.08445e+07	5.74349e+06	28167.6
Laricitrin 3-O-hexoside	12.502	C22H22O13	493.099	[M-H]-	0.39	493.0978; 331.0451; 330.0382; 315.0147; 287.0199; 178.9992	1.03326e+07	6.23316e+06	18142.1
Eriodyctiol O-hexoside	10.637	C21H22O11	449.108	[M-H]-	-1.01	287.0561; 151.0035; 135.0450; 107.0137	9.19047e+06	4.16643e+06	52675.8
Quercetin hexoside deoxyhexoside	10.922	C27H30O16	609.145	[M-H]-	-2.23	609.0146; 301.0345; 300.0274; 271.0246; 255.0297; 178.9980; 151.0035	8.64432e+06	4.0941e+06	38600.3
b-Proanthocyanidin dimer (C-A) gallate	9.933	C37H30O15	713.151	[M-H]-	0.23	561.1381; 441.0801; 407.0759; 289.0716; 271.0598; 245.0810; 137.0243; 125.0244	7.43187e+06	4.85929e+06	25435.7
Caffeoyl shiikimic acid	6.918	C16H16O8	335.077	[M-H]-	0.3	335.0772; 173.0347; 161.0240; 135.0450	5.61356e+06	2.94421e+06	39209.5
